# Supplementary material for: Impact of number and type of identified antigen on transplant-free survival in hypersensitivity pneumonitis
Source: PLoS One. 2022 Sep 1;17(9):e0273544. doi: 10.1371/journal.pone.0273544 (PMC9436128; doi:10.1371/journal.pone.0273544)
Supplement: S1 Data — (XLSX) [file pone.0273544.s001.xlsx]

## Sheet: Avianonly
HP_Dx_Prob	age_dx	male	race	ethn	smoke	PackYears	AntigenIdentified	AntigenAvian	AntigenMold	AntigenOther	AntigenTotal	Bronchdone	BALdone	BALLymph	bal_20	bal_30	TBBxdone	tbbx_dx	Granulomas	tbbx_gran	tbbx_airway	tbbx_inflam	tbbx_op	Tbbxother	hrct_fibrosis	hrct_retic	hrct_tract	hrct_honeycomb	hrct_expViews	hrct_uip_pattern	hrct_def	hrct_defposs	hrct_incon	incons_features	hrct_upper	hrct_pbv	hrct_ggo	hrct_nodul	hrct_cysts	hrct_mosaic	hrct_cons	hrct_AT	HRCT_Distribution	UIPcategoryconsensus	Scan_features_HP	Biopsy Site	SurgicalBiopsyDone	slb_dx	slb_uip
high	67	0	Hispanic	Hispanic	0		1	1	0	0	1	1	0				1	0	0	0	0	0	0		1	1	1	0	1	incons	0	0	1	3	0	1	0	0	0	1	1	1	lower	inconsistent	1	rml	1	1	1
definite	62	0	White	NonHispanic	0		1	1	0	0	1	1	0				1	1	1	1	0	1	0	0	3	1	1	1	1	incons	0	0	1	5	1	1	0	0	1	1	1	1	upper	inconsistent	2	explant	1	0	1
definite	73	0	White	NonHispanic	1	15	1	1	0	0	1	0	0				0								1	1	1	1	1	incons	0	0	1	4	1	1	1	0	0	1	0	1	upper	inconsistent	2		1	0	1
definite	55	0	Hispanic	Hispanic	0		1	1	0	0	1	1	0				0	0							3	1	1	1	1	incons	0	0	1	4	1	1	1	0	0	1	0	1	upper	inconsistent	2		1	0	0
definite	64	0	White	NonHispanic	0		1	1	0	0	1	0	0				0								0	0	0	0	1	incons	0	0	1	2	0	0	1	0	0	1	0	1	diffuse	inconsistent	2	rml, rll	1	0	0
definite	51	0	White	NonHispanic	0		1	1	0	0	1	0	0				0								2	1	1	1	1	incons	0	0	1	2	1	0	1	0	0	0	0	0	upper	inconsistent	0		1	0	0
high	75	1	White	NonHispanic	1	45	1	1	0	0	1	1	1	34	1	1	1	0	0	0	1	1	0	0	0	0	0	0	1	incons	0	0	1	4	0	1	1	0	1	1	0	1	lower	inconsistent	2	osh 2001	1	5	0
definite	44	0	White	NonHispanic	0		1	1	0	0	1	1	1	19	0	0	1	1	0	1	1	1	0	0	0	0	0	0	1	incons	0	0	1	1	0	0	0	1	0	0	0	0	lower	inconsistent	1		0
definite	66	1	Unknown	Unknown	1	0.2	1	1	0	0	1	1	0				1	1	1	1	0	1	1	0	1	1	1	0	1	incons	0	0	1	2	0	0	1	0	1	0	0	0	lower	inconsistent	0		1	0	0
definite	54	0	White	NonHispanic	0		1	1	0	0	1	0	0				0								1	1	1	0	1	incons	0	0	1	3	0	1	1	0	0	1	0	1	diffuse	inconsistent	2		1	0	1
definite	72	0	White	NonHispanic	0		1	1	0	0	1	1	1	50	1	1	1	1	1	1	0	1	0	0	0	0	0	0	1	incons	0	0	1	4	1	1	1	0	0	1	0	1	upper	inconsistent	2		0
definite	54	1	White	NonHispanic	0		1	1	0	0	1	0	0				0								1	1	1	0	1	incons	0	0	1	5	1	1	1	1	0	1	0	1	upper	inconsistent	2		1	0	1
definite	55	1	White	NonHispanic	0		1	1	0	0	1	1	1	19	0	0	1	1	1	1	0	1	0	0	0	0	0	0	1	incons	0	0	1	6	1	1	1	1	1	1	0	1	upper	inconsistent	2		0
definite	52	0	White	Unknown	0		1	1	0	0	1	1	1	59	1	1	1	1	1	1	0	1	1	0	2	1	1	0	1	incons	0	0	1	3	1	0	0	1	0	1	0	1	upper	inconsistent	2		0
definite	66	1	Unknown	NonHispanic	1	35	1	1	0	0	1	0	0				0								2	1	1	1	1	incons	0	0	1	3	1	1	1	0	0	1	0	1	upper	inconsistent	2		1
definite	70	1	White	NonHispanic	1	1	1	1	0	0	1	0	0				0								2	1	1	1	1	def	1	1	0	0	0	0	0	0	0	0	0	0	lower	Definite	0		1	0	0
definite	70	0	White	NonHispanic	0		1	1	0	0	1	1	1	19	0	0	1	1	0	1	0	1	0	0	1	0	0	0	1	incons	0	0	1	4	0	0	1	1	0	1	1	1	diffuse	inconsistent	2		0
definite	59	1	White	NonHispanic	1	60	1	1	0	0	1	1	0				1	1	1	1	1	1	0	0	1	1	1	0	1	incons	0	0	1	2	0	0	1	0	0	1	0	1	diffuse	inconsistent	2		0
high	55	1	White	NonHispanic	0		1	1	0	0	1	1	1	17	0	0	1	1	0	1	1	1	0	0	2	1	0	0	1	incons	0	0	1	3	0	1	1	0	0	1	0	1	lower	inconsistent	1	explant	1	0	1
definite	63	0	White	NonHispanic	0		1	1	0	0	1	0	0				0								2	1	1	0	0	incons	0	0	1	0	0	0	0	0	0	0	0	0	lower	inconsistent	0		1	0	1
definite	66	1	White	NonHispanic	0		1	1	0	0	1	1	1	5	0	0	1	0	0	0	1	0	0	0	0	0	0	0	1	incons	0	0	1	3	0	0	0	1	0	1	1	1	diffuse	inconsistent	2	lul,lll	1	2	0
definite	47	0	White	NonHispanic	1	20	1	1	0	0	1	0	0				0								0	0	0	0	1	incons	0	0	1	3	0	1	1	0	0	1	0	1	diffuse	inconsistent	2	rml, rll	1	0	0
high	71	0	White	NonHispanic	0		1	1	0	0	1	1	1	76	1	1	1	0	0	0	0	1	1		3	1	1	0	1	incons	0	0	1	4	1	1	0	1	0	1	0	1	upper	inconsistent	2		0
definite	65	0	White	NonHispanic	0		1	1	0	0	1	0	0				0								2	1	1	0	1	incons	0	0	1	1	0	0	0	0	0	1	0	1	diffuse	inconsistent	2	rll	1	0	0
high	65	0	White	NonHispanic	1	20	1	1	0	0	1	1	1	61	1	1	1	0	0	0	0	0	0		0	0	0	0	1	incons	0	0	1	1	0	0	0	0	0	1	0	1	diffuse	inconsistent	2		0
high	66	0	White	NonHispanic	1	7.5	1	1	0	0	1	1	1	34	1	1	1	0	0	0	0	0	0		0	0	0	0	1	incons	0	0	1	1	0	0	0	0	0	1	0	1	diffuse	inconsistent	2	rll	1	0	0
definite	55	0	White	NonHispanic	0		1	1	0	0	1	1	1	68	1	1	1	1	1	1	0	1	0		0	0	0	0	1	incons	0	0	1	2	0	0	1	1	0	1	0	1	diffuse	inconsistent	2		0
definite	69	1	White	NonHispanic	1	2	1	1	0	0	1	1	1	49	1	1	1	1	1	1	0	1	0	0	1	1	1	0	1	incons	0	0	1	2	1	0	1	0	0	0	0	0	upper	inconsistent	0		0
definite	37	0	AA	NonHispanic	0		1	1	0	0	1	1	1	19	0	0	1	1	0	1	0	1	0	0	2	1	1	1	1	incons	0	0	1	6	1	1	1	1	1	1	0	1	upper	inconsistent	2		0
high	65	0	White	NonHispanic	1	12.5	1	1	0	0	1	1	1	78	1	1	1	0	0	0	0	1	0	0	0	0	0	0	1	incons	0	0	1	2	0	0	1	0	0	1	0	1	diffuse	inconsistent	2		0
definite	77	1	White	NonHispanic	1	4	1	1	0	0	1	1	1	20	0	0	1	1	0	1	1	0	1	0	3	1	1	0	1	incons	0	0	1	5	1	1	1	0	0	1	1	1	upper	inconsistent	2		1	0	0
definite	78	0	White	NonHispanic	1	10	1	1	0	0	1	0	0				0								1	1	1	0	1	incons	0	0	1	1	0	0	0	0	0	1	0	1	diffuse	inconsistent	2		1	0	1
definite	67	0	White	NonHispanic	0		1	1	0	0	1	0	0				1	0							2	1	1	0	1	incons	0	0	1	4	0	1	1	1	0	1	0	1	diffuse	inconsistent	2		1	0	1
definite	72	0	White	NonHispanic	0		1	1	0	0	1	1	0				1	0	0	0	0	0	0	0	1	1	1	0	1	incons	0	0	1	4	1	0	1	1	0	1	0	1	upper	inconsistent	2		1	0	1
high	82	1	White	NonHispanic	0		1	1	0	0	1	1	1	46	1	1	1	0	0	0	0	0	0		1	1	1	0	1	incons	0	0	1	1	0	0	0	0	0	1	0	1	diffuse	inconsistent	2		0
definite	58	0	White	NonHispanic	1	24	1	1	0	0	1	1	1	14	0	0	1	1	1	1	0	1	1	0	2	1	1	0	1	incons	0	0	1	2	1	0	0	0	0	0	1	0	upper	inconsistent	0		0
definite	55	0	White	NonHispanic	0		1	1	0	0	1	1	0				0								2	1	1	0	1	incons	0	0	1	4	1	1	1	0	0	1	0	1	upper	inconsistent	2	Surgical Biopsy	1	0	0
definite	57	0	White	NonHispanic	0		1	1	0	0	1	1	1	7	0	0	1	1	1	1	1	1	0		0	0	0	0	1	incons	0	0	1	3	1	0	0	1	0	1	0	1	upper	inconsistent	2		0
high	75	1	AA	Black	1	10	1	1	0	0	1	0	0				0								2	1	1	0	1	incons	0	0	1	1	0	0	0	1	0	0	0	0	lower	inconsistent	1	Lung, right upper, middle and lower lobe	1	0	0
definite	63	0	White	Hispanic	0		1	1	0	0	1	1	1	21	1	0	1	0	0	0	0	1	0	0	1	1	1	0	1	incons	0	0	1	4	1	1	1	0	0	1	0	1	upper	inconsistent	2	RLL and RUL	1	0	0
definite	72	0	White	NonHispanic	1	90	1	1	0	0	1	0	0				0								1	1	1	0	1	incons	0	0	1	1	0	0	0	0	0	1	0	1	lower	inconsistent	1	rul, rml, rll	1	0	0
definite	61	0	White	NonHispanic	0		1	1	0	0	1	1	0				1	0	0	0	0	0	0	1	3	1	1	0	0	incons	0	0	1	2	0	1	1	0	0	0	0	0	diffuse	inconsistent	0	explant	1	1	1
definite	51	1	White	NonHispanic	1	4	1	1	0	0	1	1	1	37	1	1	1	1	0	1	1	1	0	0	1	1	1	0	1	poss	0	1	0	0	0	0	0	0	0	0	0	0	diffuse	Possible	0		0
definite	65	1	White	NonHispanic	0		1	1	0	0	1	0	0				0								2	1	1	0	1	incons	0	0	1	3	0	1	1	0	0	1	0	1	diffuse	inconsistent	2		1		1
definite	77	0	White	NonHispanic	0		1	1	0	0	1	1	1	18	0	0	1	1		1	1	1	0		2	1	1	0	1	incons	0	0	1	3	0	1	1	0	0	1	0	1	lower	inconsistent	1		0
																									12
[truncated: 16 more columns]

## Sheet: featheronly
HP_Dx_Prob	age_dx	male	race	ethn	smoke	PackYears	AntigenIdentified	AntigenAvian	AntigenMold	AntigenOther	AntigenTotal	Bronchdone	BALdone	BALLymph	bal_20	bal_30	TBBxdone	tbbx_dx	Granulomas	tbbx_gran	tbbx_airway	tbbx_inflam	tbbx_op	Tbbxother	hrct_fibrosis	hrct_retic	hrct_tract	hrct_honeycomb	hrct_expViews	hrct_uip_pattern	hrct_def	hrct_defposs	hrct_incon	incons_features	hrct_upper	hrct_pbv	hrct_ggo	hrct_nodul	hrct_cysts	hrct_mosaic	hrct_cons	hrct_AT	HRCT_Distribution	UIPcategoryconsensus	Scan_features_HP	Biopsy Site	SurgicalBiopsyDone	slb_dx	slb_uip
definite	37	0	AA	NonHispanic	0		1	1	0	0	1	1	1	19	0	0	1	1	0	1	0	1	0	0	2	1	1	1	1	incons	0	0	1	6	1	1	1	1	1	1	0	1	upper	inconsistent	2		0
high	65	0	White	NonHispanic	1	12.5	1	1	0	0	1	1	1	78	1	1	1	0	0	0	0	1	0	0	0	0	0	0	1	incons	0	0	1	2	0	0	1	0	0	1	0	1	diffuse	inconsistent	2		0
definite	77	1	White	NonHispanic	1	4	1	1	0	0	1	1	1	20	0	0	1	1	0	1	1	0	1	0	3	1	1	0	1	incons	0	0	1	5	1	1	1	0	0	1	1	1	upper	inconsistent	2		1	0	0
definite	78	0	White	NonHispanic	1	10	1	1	0	0	1	0	0				0								1	1	1	0	1	incons	0	0	1	1	0	0	0	0	0	1	0	1	diffuse	inconsistent	2		1	0	1
definite	67	0	White	NonHispanic	0		1	1	0	0	1	0	0				1	0							2	1	1	0	1	incons	0	0	1	4	0	1	1	1	0	1	0	1	diffuse	inconsistent	2		1	0	1
definite	72	0	White	NonHispanic	0		1	1	0	0	1	1	0				1	0	0	0	0	0	0	0	1	1	1	0	1	incons	0	0	1	4	1	0	1	1	0	1	0	1	upper	inconsistent	2		1	0	1
high	82	1	White	NonHispanic	0		1	1	0	0	1	1	1	46	1	1	1	0	0	0	0	0	0		1	1	1	0	1	incons	0	0	1	1	0	0	0	0	0	1	0	1	diffuse	inconsistent	2		0
definite	58	0	White	NonHispanic	1	24	1	1	0	0	1	1	1	14	0	0	1	1	1	1	0	1	1	0	2	1	1	0	1	incons	0	0	1	2	1	0	0	0	0	0	1	0	upper	inconsistent	0		0
definite	55	0	White	NonHispanic	0		1	1	0	0	1	1	0				0								2	1	1	0	1	incons	0	0	1	4	1	1	1	0	0	1	0	1	upper	inconsistent	2	Surgical Biopsy	1	0	0
definite	57	0	White	NonHispanic	0		1	1	0	0	1	1	1	7	0	0	1	1	1	1	1	1	0		0	0	0	0	1	incons	0	0	1	3	1	0	0	1	0	1	0	1	upper	inconsistent	2		0
high	75	1	AA	Black	1	10	1	1	0	0	1	0	0				0								2	1	1	0	1	incons	0	0	1	1	0	0	0	1	0	0	0	0	lower	inconsistent	1	Lung, right upper, middle and lower lobe	1	0	0
definite	63	0	White	Hispanic	0		1	1	0	0	1	1	1	21	1	0	1	0	0	0	0	1	0	0	1	1	1	0	1	incons	0	0	1	4	1	1	1	0	0	1	0	1	upper	inconsistent	2	RLL and RUL	1	0	0
definite	72	0	White	NonHispanic	1	90	1	1	0	0	1	0	0				0								1	1	1	0	1	incons	0	0	1	1	0	0	0	0	0	1	0	1	lower	inconsistent	1	rul, rml, rll	1	0	0
definite	65	1	White	NonHispanic	0		1	1	0	0	1	0	0				0								2	1	1	0	1	incons	0	0	1	3	0	1	1	0	0	1	0	1	diffuse	inconsistent	2		1		1
definite	77	0	White	NonHispanic	0		1	1	0	0	1	1	1	18	0	0	1	1		1	1	1	0		2	1	1	0	1	incons	0	0	1	3	0	1	1	0	0	1	0	1	lower	inconsistent	1		0
definite	69	1	White	NonHispanic	1	2	1	1	0	0	1	1	1	49	1	1	1	1	1	1	0	1	0	0	1	1	1	0	1	incons	0	0	1	2	1	0	1	0	0	0	0	0	upper	inconsistent	0		0
[truncated: 16 more columns]

## Sheet: Livebird
HP_Dx_Prob	age_dx	male	race	ethn	smoke	PackYears	AntigenIdentified	AntigenAvian	AntigenMold	AntigenOther	AntigenTotal	Bronchdone	BALdone	BALLymph	bal_20	bal_30	TBBxdone	tbbx_dx	Granulomas	tbbx_gran	tbbx_airway	tbbx_inflam	tbbx_op	Tbbxother	hrct_fibrosis	hrct_retic	hrct_tract	hrct_honeycomb	hrct_expViews	hrct_uip_pattern	hrct_def	hrct_defposs	hrct_incon	incons_features	hrct_upper	hrct_pbv	hrct_ggo	hrct_nodul	hrct_cysts	hrct_mosaic	hrct_cons	hrct_AT	HRCT_Distribution	UIPcategoryconsensus	Scan_features_HP	Biopsy Site	SurgicalBiopsyDone	slb_dx	slb_uip
high	67	0	Hispanic	Hispanic	0		1	1	0	0	1	1	0				1	0	0	0	0	0	0		1	1	1	0	1	incons	0	0	1	3	0	1	0	0	0	1	1	1	lower	inconsistent	1	rml	1	1	1
definite	62	0	White	NonHispanic	0		1	1	0	0	1	1	0				1	1	1	1	0	1	0	0	3	1	1	1	1	incons	0	0	1	5	1	1	0	0	1	1	1	1	upper	inconsistent	2	explant	1	0	1
definite	73	0	White	NonHispanic	1	15	1	1	0	0	1	0	0				0								1	1	1	1	1	incons	0	0	1	4	1	1	1	0	0	1	0	1	upper	inconsistent	2		1	0	1
definite	55	0	Hispanic	Hispanic	0		1	1	0	0	1	1	0				0	0							3	1	1	1	1	incons	0	0	1	4	1	1	1	0	0	1	0	1	upper	inconsistent	2		1	0	0
definite	64	0	White	NonHispanic	0		1	1	0	0	1	0	0				0								0	0	0	0	1	incons	0	0	1	2	0	0	1	0	0	1	0	1	diffuse	inconsistent	2	rml, rll	1	0	0
definite	51	0	White	NonHispanic	0		1	1	0	0	1	0	0				0								2	1	1	1	1	incons	0	0	1	2	1	0	1	0	0	0	0	0	upper	inconsistent	0		1	0	0
high	75	1	White	NonHispanic	1	45	1	1	0	0	1	1	1	34	1	1	1	0	0	0	1	1	0	0	0	0	0	0	1	incons	0	0	1	4	0	1	1	0	1	1	0	1	lower	inconsistent	2	osh 2001	1	5	0
definite	44	0	White	NonHispanic	0		1	1	0	0	1	1	1	19	0	0	1	1	0	1	1	1	0	0	0	0	0	0	1	incons	0	0	1	1	0	0	0	1	0	0	0	0	lower	inconsistent	1		0
definite	66	1	Unknown	Unknown	1	0.2	1	1	0	0	1	1	0				1	1	1	1	0	1	1	0	1	1	1	0	1	incons	0	0	1	2	0	0	1	0	1	0	0	0	lower	inconsistent	0		1	0	0
definite	54	0	White	NonHispanic	0		1	1	0	0	1	0	0				0								1	1	1	0	1	incons	0	0	1	3	0	1	1	0	0	1	0	1	diffuse	inconsistent	2		1	0	1
definite	72	0	White	NonHispanic	0		1	1	0	0	1	1	1	50	1	1	1	1	1	1	0	1	0	0	0	0	0	0	1	incons	0	0	1	4	1	1	1	0	0	1	0	1	upper	inconsistent	2		0
definite	54	1	White	NonHispanic	0		1	1	0	0	1	0	0				0								1	1	1	0	1	incons	0	0	1	5	1	1	1	1	0	1	0	1	upper	inconsistent	2		1	0	1
definite	55	1	White	NonHispanic	0		1	1	0	0	1	1	1	19	0	0	1	1	1	1	0	1	0	0	0	0	0	0	1	incons	0	0	1	6	1	1	1	1	1	1	0	1	upper	inconsistent	2		0
definite	52	0	White	Unknown	0		1	1	0	0	1	1	1	59	1	1	1	1	1	1	0	1	1	0	2	1	1	0	1	incons	0	0	1	3	1	0	0	1	0	1	0	1	upper	inconsistent	2		0
definite	66	1	Unknown	NonHispanic	1	35	1	1	0	0	1	0	0				0								2	1	1	1	1	incons	0	0	1	3	1	1	1	0	0	1	0	1	upper	inconsistent	2		1
definite	70	1	White	NonHispanic	1	1	1	1	0	0	1	0	0				0								2	1	1	1	1	def	1	1	0	0	0	0	0	0	0	0	0	0	lower	Definite	0		1	0	0
definite	70	0	White	NonHispanic	0		1	1	0	0	1	1	1	19	0	0	1	1	0	1	0	1	0	0	1	0	0	0	1	incons	0	0	1	4	0	0	1	1	0	1	1	1	diffuse	inconsistent	2		0
definite	59	1	White	NonHispanic	1	60	1	1	0	0	1	1	0				1	1	1	1	1	1	0	0	1	1	1	0	1	incons	0	0	1	2	0	0	1	0	0	1	0	1	diffuse	inconsistent	2		0
high	55	1	White	NonHispanic	0		1	1	0	0	1	1	1	17	0	0	1	1	0	1	1	1	0	0	2	1	0	0	1	incons	0	0	1	3	0	1	1	0	0	1	0	1	lower	inconsistent	1	explant	1	0	1
definite	63	0	White	NonHispanic	0		1	1	0	0	1	0	0				0								2	1	1	0	0	incons	0	0	1	0	0	0	0	0	0	0	0	0	lower	inconsistent	0		1	0	1
definite	66	1	White	NonHispanic	0		1	1	0	0	1	1	1	5	0	0	1	0	0	0	1	0	0	0	0	0	0	0	1	incons	0	0	1	3	0	0	0	1	0	1	1	1	diffuse	inconsistent	2	lul,lll	1	2	0
definite	47	0	White	NonHispanic	1	20	1	1	0	0	1	0	0				0								0	0	0	0	1	incons	0	0	1	3	0	1	1	0	0	1	0	1	diffuse	inconsistent	2	rml, rll	1	0	0
high	71	0	White	NonHispanic	0		1	1	0	0	1	1	1	76	1	1	1	0	0	0	0	1	1		3	1	1	0	1	incons	0	0	1	4	1	1	0	1	0	1	0	1	upper	inconsistent	2		0
definite	65	0	White	NonHispanic	0		1	1	0	0	1	0	0				0								2	1	1	0	1	incons	0	0	1	1	0	0	0	0	0	1	0	1	diffuse	inconsistent	2	rll	1	0	0
high	65	0	White	NonHispanic	1	20	1	1	0	0	1	1	1	61	1	1	1	0	0	0	0	0	0		0	0	0	0	1	incons	0	0	1	1	0	0	0	0	0	1	0	1	diffuse	inconsistent	2		0
high	66	0	White	NonHispanic	1	7.5	1	1	0	0	1	1	1	34	1	1	1	0	0	0	0	0	0		0	0	0	0	1	incons	0	0	1	1	0	0	0	0	0	1	0	1	diffuse	inconsistent	2	rll	1	0	0
definite	55	0	White	NonHispanic	0		1	1	0	0	1	1	1	68	1	1	1	1	1	1	0	1	0		0	0	0	0	1	incons	0	0	1	2	0	0	1	1	0	1	0	1	diffuse	inconsistent	2		0
definite	61	0	White	NonHispanic	0		1	1	0	0	1	1	0				1	0	0	0	0	0	0	1	3	1	1	0	0	incons	0	0	1	2	0	1	1	0	0	0	0	0	diffuse	inconsistent	0	explant	1	1	1
definite	51	1	White	NonHispanic	1	4	1	1	0	0	1	1	1	37	1	1	1	1	0	1	1	1	0	0	1	1	1	0	1	poss	0	1	0	0	0	0	0	0	0	0	0	0	diffuse	Possible	0		0
																									10
[truncated: 16 more columns]

## Sheet: Mold only
HP_Dx_Prob	age_dx	male	race	ethn	smoke	PackYears	AntigenIdentified	AntigenAvian	AntigenMold	AntigenOther	AntigenTotal	Bronchdone	BALdone	BALLymph	bal_20	bal_30	TBBxdone	tbbx_dx	Granulomas	tbbx_gran	tbbx_airway	tbbx_inflam	tbbx_op	Tbbxother	hrct_fibrosis	hrct_retic	hrct_tract	hrct_honeycomb	hrct_expViews	hrct_uip_pattern	hrct_def	hrct_defposs	hrct_incon	incons_features	hrct_upper	hrct_pbv	hrct_ggo	hrct_nodul	hrct_cysts	hrct_mosaic	hrct_cons	hrct_AT	HRCT_Distribution	UIPcategoryconsensus	Scan_features_HP	Biopsy Site	SurgicalBiopsyDone	slb_dx	slb_uip
definite	59	0	White	NonHispanic	0		1	0	1	0	1	0	0				0								3	1	1	0	1	incons	0	0	1	4	1	1	1	0	0	1	0	1	upper	inconsistent	2	rul	1	0	1
definite	74	1	White	NonHispanic	0		1	0	1	0	1	0	0				0								2	1	1	0	1	incons	0	0	1	2	0	1	1	0	0	0	0	0	lower	inconsistent	0		1		1
high	54	0	White	NonHispanic	0		1	0	1	0	1	1	1	0	0	0	1	1	1	1	0	1	0	0	3	1	1	1	1	poss	0	1	0	0	0	0	0	0	0	0	0	0	diffuse	Possible	0	explant	1	0	1
definite	73	1	White	NonHispanic	0		1	0	1	0	1	1	1	58	1	1	1	1		1	1	1	1		2	1	1	0	1	incons	0	0	1	3	0	1	0	0	0	1	0	1	lower	inconsistent	1		0
definite	71	0	White	NonHispanic	1	17.5	1	0	1	0	1	0	0												2	1	1	0	1	poss	0	1	0	0	0	0	0	0	0	0	0	0	lower	Possible	0	Surgical Biopsy	1		1
high	61	0	White	NonHispanic	0		1	0	1	0	1	1	1	8	0	0	0								1	1	0	0	1	incons	0	0	1	4	1	1	1	0	0	1	0	1	upper	inconsistent	2		1	0	0
definite	69	0	White	NonHispanic	1	15	1	0	1	0	1	0	0				0								2	1	1	1	1	poss	0	1	0	0	0	0	0	0	0	0	0	0	lower	Possible	0	rul,rml,rll	1	0	1
definite	78	1	White	NonHispanic	1	30	1	0	1	0	1	0	0				0								1	1	1	0	1	incons	0	0	1	2	0	0	1	0	0	1	0	1	diffuse	inconsistent	2	rll	1	1(secondary)	1
definite	56	0	AA	NonHispanic	0		1	0	1	0	1	0	0				0								1	1	1	0	1	poss	0	1	0	0	0	0	0	0	0	0	0	0	lower	Possible	0	rll	1	0	0
definite	82	0	White	NonHispanic	0		1	0	1	0	1	0	0				0								2	1	1	0	1	poss	0	1	0	0	0	0	0	0	0	0	0	0	diffuse	inconsistent	0		1		0
definite	62	0	White	NonHispanic	1	13	1	0	1	0	1	0	0				0								1	1	1	0	1	incons	0	0	1	2	0	0	1	0	0	1	0	1	diffuse	inconsistent	2	lingula	1	0	0
definite	57	0	White	NonHispanic	0		1	0	1	0	1	0	0				0								1	1	1	1	1	incons	0	0	1	3	0	1	1	0	0	1	0	1	diffuse	inconsistent	2		1	0	0
definite	68	1	White	NonHispanic	1	44	1	0	1	0	1	0	0				0								2	1	1	1	1	incons	0	0	1	2	1	0	0	0	0	1	0	1	upper	inconsistent	2		1	0	1
definite	57	1	White	NonHispanic	1	14	1	0	1	0	1	0	0				0								2	1	1	0	1	incons	0	0	1	3	1	1	0	0	0	1	0	1	upper	inconsistent	2		1	0	1
definite	50	0	White	NonHispanic	1	20	1	0	1	0	1	1	1	20	0	0	1								2	1	1	0	1	incons	0	0	1	4	1	1	1	0	0	1	0	1	upper	inconsistent	2	rul, rll	1	0,1	1
definite	49	0	Hispanic	Hispanic	0		1	0	1	0	1	0	0				0								3	1	1	0	1	incons	0	0	1	1	0	0	0	0	0	1	0	1	diffuse	inconsistent	1	explant	1	1 (secondary)	1
definite	59	1	AA	NonHispanic	1	1	1	0	1	0	1	1	1	18	0	0	1	1	1	1	0	1	0		1	1	1	1	1	poss	0	1	0	1	0	0	0	0	1	0	0	0	diffuse	Possible	0		0
high	39	1	White	NonHispanic	0		1	0	1	0	1	1	1	100	1	1	0								0	0	0	0	1	incons	0	0	1	3	0	0	1	1	0	1	0	1	diffuse	inconsistent	2		0
definite	73	0	White	NonHispanic	1	40	1	0	1	0	1	0	0				0								2	1	1	1	1	incons	0	0	1	2	1	0	0	0	0	1	0	1	upper	inconsistent	2		1	0	1
definite	67	0	White	NonHispanic	0		1	0	1	0	1	1	1	13	0	0	1	1	0	1	0	1	0	0	1	1	1	0	1	incons	0	0	1	5	1	1	1	0	1	1	0	1	upper	inconsistent	2		0
definite	64	1	White	NonHispanic	1	24	1	0	1	0	1	1	1	65	1	1	0								2	1	1	1	1	incons	0	0	1	3	1	0	1	0	0	0	1	0	upper	inconsistent	0		1	0	1
definite	36	1	White	NonHispanic	0		1	0	1	0	1	0	0				0								2	1	1	1	1	incons	0	0	1	3	1	1	0	0	1	0	0	0	upper	inconsistent	0		1	0	0
definite	79	0	White	NonHispanic	1	30	1	0	1	0	1	1	1	20	0	0	1	1	1	1	0	1	0		1	1	1	1	1	incons	0	0	1	3	0	0	1	1	0	1	0	1	lower	inconsistent	1		0
definite	63	1	Unknown	Unknown	1	0.5	1	0	1	0	1	1	0				1	0							1	1	1	0	1	incons	0	0	1	2	0	0	1	1	0	0	0	0	diffuse	inconsistent	2		1	0	1
definite	71	1	White	NonHispanic	1	20	1	0	1	0	1	1	1	28	1	0	1	1	1	1	0	0	0	fibrosis	1	1	1	0	0	incons	0	0	1	1	1	0	0	0	0	0	0	0	upper	inconsistent	0		0
definite	61	0	White	NonHispanic	0		1	0	1	0	1	1	1	66	1	1	1	1	1	1	0	1	0		1	0	1	0	1	incons	0	0	1	5	1	1	1	1	0	1	0	1	upper	inconsistent	2		0
definite	47	0	White	NonHispanic	0		1	0	1	0	1	1	0				1	0							3	1	1	0	0	incons	0	0	1	1	0	1	0	0	0	0	0	0	lower	Possible	0	explant	1	0	1
definite	69	1	White	NonHispanic	1	15	1	0	1	0	1	1	1	3	0	0	1	1	1	1	0	1	0	0	2	1	1	0	1	incons	0	0	1	3	0	0	1	1	0	1	0	1	diffuse	inconsistent	2		0
definite	67	0	White	NonHispanic	0		1	0	1	0	1	1	0				1	1	1	1	0	1	0	0	3	1	1	1	1	poss	0	1	0	0	0	0	0	0	0	0	0	0	lower	Possible	0		0
definite	68	1	White	NonHispanic	0		1	0	1	0	1	1	1	4	0	0	1	1	1	1	0	1	1		1	1	1	0	1	poss	0	1	0	1	0	0	0	0	0	1	0	1	lower	Possible	1		0
high	71	0	White	NonHispanic	0		1	0	1	0	1	1	1	76	1	1	1	0	0	0	0	1	0		1	1	1	0	1	incons	0	0	1	2	0	0	1	0	0	1	0	1	diffuse	inconsistent	2		0
high	49	1	White	Unknown	0		1	0	1	0	1	0	0				0								2	1	1	0	1	incons	0	0	1	2	0	0	1	0	0	1	0	1	lower	inconsistent	1	rul, rml, rll	1	1 (secondary)	1
high	78	1	White	NonHispanic	1	24	1	0	1	0	1	1	1	42	1	1	0								1	1	1	0	1	incons	0	0	1	5	1	1	1	0	0	1	1	1	upper	inconsistent	2		0
definite	62	0	White	NonHispanic	0		1	0	1	0	1	0	0												0	0	0	0	1	incons	0	0	1	2	0	0	1	0	0	1	0	1	diffuse	inconsistent	2	lul and lll	1	0	0
[truncated: 16 more columns]

## Sheet: No antigen
HP_Dx_Prob	age_dx	male	race	ethn	smoke	PackYears	AntigenIdentified	AntigenAvian	AntigenMold	AntigenOther	AntigenTotal	Bronchdone	BALdone	BALLymph	bal_20	bal_30	TBBxdone	tbbx_dx	Granulomas	tbbx_gran	tbbx_airway	tbbx_inflam	tbbx_op	Tbbxother	hrct_fibrosis	hrct_retic	hrct_tract	hrct_honeycomb	hrct_expViews	hrct_uip_pattern	hrct_def	hrct_defposs	hrct_incon	incons_features	hrct_upper	hrct_pbv	hrct_ggo	hrct_nodul	hrct_cysts	hrct_mosaic	hrct_cons	hrct_AT	HRCT_Distribution	UIPcategoryconsensus	Scan_features_HP	Biopsy Site	SurgicalBiopsyDone	slb_dx	slb_uip
high	70	1	White	NonHispanic	1	66	0	0	0	0	0	1	1	31	1	1	1	1	1	1	0	1	0	0	2	1	1	1	1	incons	0	0	1	2	1	1	0	0	0	0	0	0	upper	inconsistent	0		0
high	55	0	AA	Black	0		0	0	0	0	0	1	0				1	0							3	1	1	1	1	incons	0	0	1	2	0	1	1	0	0	0	0	0	diffuse	inconsistent	0	Surgical Biopsy	1	0	1
high	61	1	White	NonHispanic	0		0	0	0	0	0	0	0				0								1	1	1	0	0	incons	0	0	1	2	0	1	1	0	0	0	0	0	lower	inconsistent	0		1		0
high	66	1	Hispanic	Hispanic	0		0	0	0	0	0	0	0				0								1	1	1	0	1	incons	0	0	1	4	1	1	1	0	0	1	0	1	upper	inconsistent	2	rul, rml, rll	1	2 (0)	0
definite	47	1	White	NonHispanic	0		0	0	0	0	0	1	1	42	1	1	1	1	1	1	1	0	0	0	0	1	0	0	1	incons	0	0	1	2	0	0	1	0	0	1	0	1	diffuse	inconsistent	2		0
high	66	0	White	NonHispanic	0		0	0	0	0	0	0	0				0								1	1	1	0	1	incons	0	0	1	2	0	0	0	1	0	1	0	0	diffuse	inconsistent	2		1	0	1
high	57	0	White	NonHispanic	1	21	0	0	0	0	0	0	0				0								1	1	1	0	1	incons	0	0	1	2	0	0	0	0	0	1	1	1	diffuse	inconsistent	2	lul and lll	1	0	0
high	59	1	White	NonHispanic	1	22.5	0	0	0	0	0	0	0				0								3	1	1	1	1	incons	0	0	1	4	1	1	1	0	1	0	0	0	upper	inconsistent	0	explant	1	0	1
definite	60	0	Asian	Asian	0		0	0	0	0	0	0	0				0								0	0	0	0	1	incons	0	0	1	3	0	1	1	0	0	1	0	1	diffuse	inconsistent	2		1	0	0
high	75	1	Asian	NonHispanic	1	1	0	0	0	0	0	1	1	72	1	1	1	0	0	0	0	1	0		1	1	1	0	1	incons	0	0	1	4	1	1	1	0	0	1	0	1	upper	inconsistent	2		0
definite	72	0	White	NonHispanic	1	24	0	0	0	0	0	0	0				0								2	1	1	0	1	incons	0	0	1	4	0	1	1	1	0	1	0	1	diffuse	inconsistent	2	rul,rml,rll	1	0	1
definite	52	0	White	Unknown	0		0	0	0	0	0	0	0				0								1	1	0	0	1	incons	0	0	1	2	1	0	0	1	0	0	0	0	upper	inconsistent	1	rul, rml	1	0	0
definite	54	0	Asian	NonHispanic	0		0	0	0	0	0	1	1	75	1	1	0								1	1	1	0	1	incons	0	0	1	3	0	0	1	1	0	1	0	1	diffuse	inconsistent	2	rul,rll	1	0	0
high	68	0	Asian	NonHispanic	0		0	0	0	0	0	0	0				0								1	1	1	0	1	incons	0	0	1	3	0	1	1	0	0	1	0	1	diffuse	inconsistent	2	rml, rll	1	1(secondary)	1
high	71	1	White	NonHispanic	0		0	0	0	0	0	1	0				1	0	0	0	0	0	0	0	3	1	1	0	1	incons	0	0	1	2	0	1	0	0	0	1	0	1	diffuse	inconsistent	2	rul, rml,rll	1	0	1
high	71	1	White	NonHispanic	1	3	0	0	0	0	0	1	1	37	1	1	1	1	1	1	0	1	1		1	1	1	0	0	incons	0	0	1	3	0	1	1	0	1	0	0	0	diffuse	inconsistent	0		0
definite	66	0	White	NonHispanic	0		0	0	0	0	0	0	0				0								3	1	1	1	1	incons	0	0	1	3	1	1	0	0	0	1	0	1	upper	inconsistent	2		1	0	1
high	62	1	White	NonHispanic	0		0	0	0	0	0	0	0				0								1	1	1	0	1	incons	0	0	1	3	1	1	0	0	0	1	0	1	upper	inconsistent	2	lul, lingula	1	0	0
definite	69	1	White	NonHispanic	1	13	0	0	0	0	0	0	0				0								1	1	1	0	1	incons	0	0	1	1	0	0	0	0	0	1	0	1	lower	inconsistent	1	lul, lll	1	0	0
high	54	1	Hispanic	Hispanic	0		0	0	0	0	0	1	1	19	0	0	0								2	1	1	1	1	def	1	1	0	0	0	0	0	0	0	0	0	0	lower	Definite	0	Surgical Biopsy	1		1
high	72	1	White	NonHispanic	0		0	0	0	0	0	0	0				0								2	1	1	0	0	incons	0	0	1	1	0	0	0	0	0	1	0	0	lower	Inconsistent	0	explant	1	0	0
[truncated: 16 more columns]

## Sheet: 1 antigen
HP_Dx_Prob	age_dx	male	race	ethn	smoke	PackYears	AntigenIdentified	AntigenAvian	AntigenMold	AntigenOther	AntigenTotal	Bronchdone	BALdone	BALLymph	bal_20	bal_30	TBBxdone	tbbx_dx	Granulomas	tbbx_gran	tbbx_airway	tbbx_inflam	tbbx_op	Tbbxother	hrct_fibrosis	hrct_retic	hrct_tract	hrct_honeycomb	hrct_expViews	hrct_uip_pattern	hrct_def	hrct_defposs	hrct_incon	incons_features	hrct_upper	hrct_pbv	hrct_ggo	hrct_nodul	hrct_cysts	hrct_mosaic	hrct_cons	hrct_AT	HRCT_Distribution	UIPcategoryconsensus	Scan_features_HP	Biopsy Site	SurgicalBiopsyDone	slb_dx	slb_uip
high	39	1	White	NonHispanic	0		1	0	1	0	1	1	1	100	1	1	0								0	0	0	0	1	incons	0	0	1	3	0	0	1	1	0	1	0	1	diffuse	inconsistent	2		0
definite	62	0	White	NonHispanic	0		1	0	1	0	1	0	0												0	0	0	0	1	incons	0	0	1	2	0	0	1	0	0	1	0	1	diffuse	inconsistent	2	lul and lll	1	0	0
high	17	0	White	NonHispanic	0		1	0	0	1	1	1	1	87	1	1	0								0	0	0	0	1	incons	0	0	1	2	0	0	1	0	0	1	0	1	diffuse	inconsistent	2		0
definite	52	1	White	NonHispanic	0		1	0	0	1	1	0	0				0								0	0	0	0	0	incons	0	0	1	2	0	0	1	1	0	1	0	0	diffuse	inconsistent	2	rul, rml, rll	1	0	0
definite	56	0	AA	NonHispanic	0		1	0	1	0	1	0	0				0								1	1	1	0	1	poss	0	1	0	0	0	0	0	0	0	0	0	0	lower	Possible	0	rll	1	0	0
definite	62	0	White	NonHispanic	1	13	1	0	1	0	1	0	0				0								1	1	1	0	1	incons	0	0	1	2	0	0	1	0	0	1	0	1	diffuse	inconsistent	2	lingula	1	0	0
definite	70	1	White	NonHispanic	0		1	0	0	1	1	0	0				0								1	1	1	0	1	incons	0	0	1	2	0	0	1	0	0	1	0	1	diffuse	inconsistent	2	lul,lll	1	0	0
high	78	1	White	NonHispanic	1	24	1	0	1	0	1	1	1	42	1	1	0								1	1	1	0	1	incons	0	0	1	5	1	1	1	0	0	1	1	1	upper	inconsistent	2		0
high	71	0	White	NonHispanic	0		1	0	1	0	1	1	1	76	1	1	1	0	0	0	0	1	0		1	1	1	0	1	incons	0	0	1	2	0	0	1	0	0	1	0	1	diffuse	inconsistent	2		0
definite	68	1	White	NonHispanic	0		1	0	1	0	1	1	1	4	0	0	1	1	1	1	0	1	1		1	1	1	0	1	poss	0	1	0	1	0	0	0	0	0	1	0	1	lower	Possible	1		0
definite	61	0	White	NonHispanic	0		1	0	1	0	1	1	1	66	1	1	1	1	1	1	0	1	0		1	0	1	0	1	incons	0	0	1	5	1	1	1	1	0	1	0	1	upper	inconsistent	2		0
definite	71	1	White	NonHispanic	1	20	1	0	1	0	1	1	1	28	1	0	1	1	1	1	0	0	0	fibrosis	1	1	1	0	0	incons	0	0	1	1	1	0	0	0	0	0	0	0	upper	inconsistent	0		0
definite	63	1	Unknown	Unknown	1	0.5	1	0	1	0	1	1	0				1	0							1	1	1	0	1	incons	0	0	1	2	0	0	1	1	0	0	0	0	diffuse	inconsistent	2		1	0	1
definite	79	0	White	NonHispanic	1	30	1	0	1	0	1	1	1	20	0	0	1	1	1	1	0	1	0		1	1	1	1	1	incons	0	0	1	3	0	0	1	1	0	1	0	1	lower	inconsistent	1		0
definite	67	0	White	NonHispanic	0		1	0	1	0	1	1	1	13	0	0	1	1	0	1	0	1	0	0	1	1	1	0	1	incons	0	0	1	5	1	1	1	0	1	1	0	1	upper	inconsistent	2		0
definite	59	1	AA	NonHispanic	1	1	1	0	1	0	1	1	1	18	0	0	1	1	1	1	0	1	0		1	1	1	1	1	poss	0	1	0	1	0	0	0	0	1	0	0	0	diffuse	Possible	0		0
definite	57	0	White	NonHispanic	0		1	0	1	0	1	0	0				0								1	1	1	1	1	incons	0	0	1	3	0	1	1	0	0	1	0	1	diffuse	inconsistent	2		1	0	0
definite	78	1	White	NonHispanic	1	30	1	0	1	0	1	0	0				0								1	1	1	0	1	incons	0	0	1	2	0	0	1	0	0	1	0	1	diffuse	inconsistent	2	rll	1	1(secondary)	1
high	61	0	White	NonHispanic	0		1	0	1	0	1	1	1	8	0	0	0								1	1	0	0	1	incons	0	0	1	4	1	1	1	0	0	1	0	1	upper	inconsistent	2		1	0	0
definite	74	1	White	NonHispanic	0		1	0	1	0	1	0	0				0								2	1	1	0	1	incons	0	0	1	2	0	1	1	0	0	0	0	0	lower	inconsistent	0		1		1
definite	73	1	White	NonHispanic	0		1	0	1	0	1	1	1	58	1	1	1	1		1	1	1	1		2	1	1	0	1	incons	0	0	1	3	0	1	0	0	0	1	0	1	lower	inconsistent	1		0
definite	71	0	White	NonHispanic	1	17.5	1	0	1	0	1	0	0												2	1	1	0	1	poss	0	1	0	0	0	0	0	0	0	0	0	0	lower	Possible	0	Surgical Biopsy	1		1
definite	62	1	White	NonHispanic	0		1	0	0	1	1	0	0				0								2	1	1	1	1	incons	0	0	1	4	1	1	0	0	1	1	0	1	upper	inconsistent	1	rul, rml, rll	1	0	0
definite	69	0	White	NonHispanic	1	15	1	0	1	0	1	0	0				0								2	1	1	1	1	poss	0	1	0	0	0	0	0	0	0	0	0	0	lower	Possible	0	rul,rml,rll	1	0	1
definite	82	0	White	NonHispanic	0		1	0	1	0	1	0	0				0								2	1	1	0	1	poss	0	1	0	0	0	0	0	0	0	0	0	0	diffuse	inconsistent	0		1		0
definite	69	0	White	NonHispanic	0		1	0	0	1	1	0	0				0								2	1	1	0	1	incons	0	0	1	5	0	1	1	0	1	1	1	1	mid	inconsistent	2	rul, rll	1	0	0
definite	68	1	White	NonHispanic	1	44	1	0	1	0	1	0	0				0								2	1	1	1	1	incons	0	0	1	2	1	0	0	0	0	1	0	1	upper	inconsistent	2		1	0	1
definite	73	0	White	NonHispanic	1	40	1	0	1	0	1	0	0				0								2	1	1	1	1	incons	0	0	1	2	1	0	0	0	0	1	0	1	upper	inconsistent	2		1	0	1
high	49	1	White	Unknown	0		1	0	1	0	1	0	0				0								2	1	1	0	1	incons	0	0	1	2	0	0	1	0	0	1	0	1	lower	inconsistent	1	rul, rml, rll	1	1 (secondary)	1
definite	59	1	White	NonHispanic	1	6	1	0	0	1	1	0	0				0								2	1	1	0	1	poss	0	1	0	1	0	0	1	0	0	0	0	0	lower	Possible	0		1	1	1
definite	69	1	White	NonHispanic	1	15	1	0	1	0	1	1	1	3	0	0	1	1	1	1	0	1	0	0	2	1	1	0	1	incons	0	0	1	3	0	0	1	1	0	1	0	1	diffuse	inconsistent	2		0
definite	36	1	White	NonHispanic	0		1	0	1	0	1	0	0				0								2	1	1	1	1	incons	0	0	1	3	1	1	0	0	1	0	0	0	upper	inconsistent	0		1	0	0
definite	64	1	White	NonHispanic	1	24	1	0	1	0	1	1	1	65	1	1	0								2	1	1	1	1	incons	0	0	1	3	1	0	1	0	0	0	1	0	upper	inconsistent	0		1	0	1
definite	50	0	White	NonHispanic	1	20	1	0	1	0	1	1	1	20	0	0	1								2	1	1	0	1	incons	0	0	1	4	1	1	1	0	0	1	0	1	upper	inconsistent	2	rul, rll	1	0,1	1
definite	57	1	White	NonHispanic	1	14	1	0	1	0	1	0	0				0								2	1	1	0	1	incons	0	0	1	3	1	1	0	0	0	1	0	1	upper	inconsistent	2		1	0	1
high	43	0	White	NonHispanic	0		1	0	0	1	1	1	0				1	1	1	1	0	1	0	1	2	1	1	0	1	incons	0	0	1	4	1	1	1	0	0	1	0	1	upper	inconsistent	2	explant	1	0	0
definite	49	0	Hispanic	Hispanic	0		1	0	1	0	1	0	0				0								3	1	1	0	1	incons	0	0	1	1	0	0	0	0	0	1	0	1	diffuse	inconsistent	1	explant	1	1 (secondary)	1
definite	67	0	White	NonHispanic	0		1	0	1	0	1	1	0				1	1	1	1	0	1	0	0	3	1	1	1	1	poss	0	1	0	0	0	0	0	0	0	0	0	0	lower	Possible	0		0
definite	47	0	White	NonHispanic	0		1	0	1	0	1	1	0				1	0							3	1	1	0	0	incons	0	0	1	1	0	1	0	0	0	0	0	0	lower	Possible	0	explant	1	0	1
definite	51	1	Hispanic	Hispanic	0		1	0	0	1	1	1	1	51	1	1	0								3	1	1	1	1	def	1	1	0	0	0	0	0	0	0	0	0	0	lower	Definite	0		1	0	1
high	54	0	White	NonHispanic	0		1	0	1	0	1	1	1	0	0	0	1	1	1	1	0	1	0	0	3	1	1	1	1	poss	0	1	0	0	0	0	0	0	0	0	0	0	diffuse	Possible	0	explant	1	0	1
definite	59	0	White	NonHispanic	0		1	0	1	0	1	0	0				0								3	1	1	0	1	incons	0	0	1	4	1	1	1	0	0	1	0	1	upper	inconsistent	2	rul	1	0	1
definite	39	1	White	NonHispanic	1	25	1	0	0	1	1	1	0				1	0							3	1	1	1	1	incons	0	0	1	1	1	0	0	0	0	0	0	0	upper	inconsistent	0		1	0	1
high	65	0	White	NonHispanic	1	12.5	1	1	0	0	1	1	1	78	1	1	1	0	0	0	0	1	0	0	0	0	0	0	1	incons	0	0	1	2	0	0	1	0	0	1	0	1	diffuse	inconsistent	2		0
definite	64	0	White	NonHispanic	0		1	1	0	0	1	0	0				0								0	0	0	0	1	incons	0	0	1	2	0	0	1	0	0	1	0	1	diffuse	inconsistent	2	rml, rll	1	0	0
high	75	1	White	NonHispanic	1	45	1	1	0	0	1	1	1	34	1	1	1	0	0	0	1	1	0	0	0	0	0	0	1	incons	0	0	1	4	0	1	1	0	1	1	0	1	lower	inconsistent	2	osh 2001	1	5	0
definite	44	0	White	NonHispanic	0		1	1	0	0	1	1	1	19	0	0	1	1	0	1	1	1	0	0	0	0	0	0	1	incons	0	0	1	1	0	0	0	1	0	0	0	0	lower	inconsistent	1		0
definite	72	0	White	NonHispanic	0		1	1	0	0	1	1	1	50	1	1	1	1	1	1	0	1	0	0	0	0	0	0	1	incons	0	0	1	4	1	1	1	0	0	1	0	1	upper	inconsistent	2		0
definite	57	0	White	NonHispanic	0		1	1	0	0	1	1	1	7	0	0	1	1	1	1	1	1	0		0	0	0	0	1	incons	0	0	1	3	1	0	0	1	0	1	0	1	upper	inconsistent	2		0
definite	47	0	White	NonHispanic	1	20	1	1	0	0	1	0	0				0								0	0	0	0	1	incons	0	0	1	3	0	1	1	0	0	1	0	1	diffuse	inconsistent	2	rml, rll	1	0	0
definite	66	1	White	NonHispanic	0		1	1	0	0	1	1	1	5	0	0	1	0	0	0	1	0	0	0	0	0	0	0	1	incons	0	0	1	3	0	0	0	1	0	1	1	1	diffuse	inconsistent	2	lul,lll	1	2	0
high	66	0	White	NonHispanic	1	7.5	1	1	0	0	1	1	1	34	1	1	1	0	0	0	0	0	0		0	0	0	0	1	incons	0	0	1	1	0	0	0	0	0	1	0	1	diffuse	inconsistent	2	rll	1	0	0
definite	55	1	White	NonHispanic	0		1	1	0	0	1	1	1	19	0	0	1	1	1	1	0	1	0	0	0	0	0	0	1	incons	0	0	1	6	1	1	1	1	1	1	0	1	upper	inconsistent	2		0
high	65	0	White	NonHispanic	1	20	1	1	0	0	1	1	1	61	1	1	1	0	0	0	0	0	0		0	0	0	0	1	incons	0	0	1	1	0	0	0	0	0	1	0	1	diffuse	inconsistent	2		0
definite	55	0	White	NonHispanic	0		1	1	0	0	1	1	1	68	1	1	1	1	1	1	0	1	0		0	0	0	0	1	incons	0	0	1	2	0	0	1	1	0	1	0	1	diffuse	inconsistent	2		0
definite	78	0	White	NonHispanic	1	10	1	1	0	0	1	0	0				0								1	1	1	0	1	incons	0	0	1	1	0	0	0	0	0	1	0	1	diffuse	inconsistent	2		1	0	1
definite	66	1	Unknown	Unknown	1	0.2	1	1	0	0	1	1	0				1	1	1	1	0	1	1	0	1	1	1	0	1	incons	0	0	1	2	0	0	1	0	1	0	0	0	lower	inconsistent	0		1	0	0
definite	54	0	White	NonHispanic	0		1	1	0	0	1	0	0				0								1	1	1	0	1	incons	0	0	1	3	0	1	1	0	0	1	0	1	diffuse	inconsistent	2		1	0	1
definite	72	0	White	NonHispanic	0		1	1	0	0	1	1	0				1	0	0	0	0	0	0	0	1	1	1	0	1	incons	0	0	1	4	1	0	1	1	0	1	0	1	upper	inconsistent	2		1	0	1
definite	54	1	White	NonHispanic	0		1	1	0	0	1	0	0				0								1	1	1	0	1	incons	0	0	1	5	1	1	1	1	0	1	0	1	upper	inconsistent	2		1	0	1
high	82	1	White	NonHispanic	0		1	1	0	0	1	1	1	46	1	1	1	0	0	0	0	0	0		1	1	1	0	1	incons	0	0	1	1	0	0	0	0	0	1	0	1	diffuse	inconsistent	2		0
definite	70	0	White	NonHispanic	0		1	1	0	0	1	1	1	19	0	0	1	1	0	1	0	1	0	0	1	0	0	0	1	incons	0	0	1	4	0	0	1	1	0	1	1	1	diffuse	inconsistent	2		0
definite	59	1	White	NonHispanic	1	60	1	1	0	0	1	1	0				1	1	1	1	1	1	0	0	1	1	1	0	1	incons	0	0	1	2	0	0	1	0	0	1	0	1	diffuse	inconsistent	2		0
definite	51	1	White	NonHispanic	1	4	1	1	0	0	1	1	1	37	1	1	1	1	0	1	1	1	0	0	1	1	1	0	1	poss	0	1	0	0	0	0	0	0	0	0	0	0	diffuse	Possible	0		0
definite	63	0	White	Hispanic	0		1	1	0	0	1	1	1	21	1	0	1	0	0	0	0	1	0	0	1	1	1	0	1	incons	0	0	1	4	1	1	1	0	0	1	0	1	upper	inconsistent	2	RLL and RUL	1	0	0
definite	69	1	White	NonHispanic	1	2	1	1	0	0	1	1	1	49	1	1	1	1	1	1	0	1	0	0	1	1	1	0	1	incons	0	0	1	2	1	0	1	0	0	0	0	0	upper	inconsistent	0		0
definite	72	0	White	NonHispanic	1	90	1	1	0	0	1	0	0				0								1	1	1	0	1	incons	0	0	1	1	0	0	0	0	0	1	0	1	lower	inconsistent	1	rul, rml, rll	1	0	0
definite	73	0	White	NonHispanic	1	15	1	1	0	0	1	0	0				0								1	1	1	1	1	incons	0	0	1	4	1	1	1	0	0	1	0	1	upper	inconsistent	2		1	0	1
high	67	0	Hispanic	Hispanic	0		1	1	0	0	1	1	0				1	0	0	0	0	0	0		1	1	1	0	1	incons	0	0	1	3	0	1	0	0	0	1	1	1	lower	inconsistent	1	rml	1	1	1
definite	65	1	White	NonHispanic	0		1	1	0	0	1	0	0				0								2	1	1	0	1	incons	0	0	1	3	0	1	1	0	0	1	0	1	diffuse	inconsistent	2		1		1
definite	77	0	White	NonHispanic	0		1	1	0	0	1	1	1	18	0	0	1	1		1	1	1	0		2	1	1	0	1	incons	0	0	1	3	0	1	1	0	0	1	0	1	lower	inconsistent	1		0
definite	67	0	White	NonHispanic	0		1	1	0	0	1	0	0				1	0							2	1	1	0	1	incons	0	0	1	4	0	1	1	1	0	1	0	1	diffuse	inconsistent	2		1	0	1
high	75	1	AA	Black	1	10	1	1	0	0	1	0	0				0								2	1	1	0	1	incons	0	0	1	1	0	0	0	1	0	0	0	0	lower	inconsistent	1	Lung, right upper, middle and lower lobe	1	0	0
definite	52	0	White	Unknown	0		1	1	0	0	1	1	1	59	1	1	1	1	1	1	0	1	1	0	2	1	1	0	1	incons	0	0	1	3	1	0	0	1	0	1	0	1	upper	inconsistent	2		0
definite	66	1	Unknown	NonHispanic	1	35	1	1	0	0	1	0	0				0								2	1	1	1	1	incons	0	0	1	3	1	1	1	0	0	1	0	1	upper	inconsistent	2		1
high	55	1	White	NonHispanic	0		1	1	0	0	1	1	1	17	0	0	1	1	0	1	1	1	0	0	2	1	0	0	1	incons	0	0	1	3	0	1	1	0	0	1	0	1	lower	inconsistent	1	explant	1	0	1
definite	55	0	White	NonHispanic	0		1	1	0	0	1	1	0				0								2	1	1	0	1	incons	0	0	1	4	1	1	1	0	0	1	0	1	upper	inconsistent	2	Surgical Biopsy	1	0	0
definite	63	0	White	NonHispanic	0		1	1	0	0	1	0	0				0								2	1	1	0	0	incons	0	0	1	0	0	0	0	0	0	0	0	0	lower	inconsistent	0		1	0	1
definite	58	0	White	NonHispanic	1	24	1	1	0	0	1	1	1	14	0	0	1	1	1	1	0	1	1	0	2	1	1	0	1	incons	0	0	1	2	1	0	0	0	0	0	1	0	upper	inconsistent	0		0
definite	70	1	White	NonHispanic	1	1	1	1	0	0	1	0	0				0								2	1	1	1	1	def	1	1	0	0	0	0	0	0	0	0	0	0	lower	Definite	0		1	0	0
definite	51	0	White	NonHispanic	0		1	1	0	0	1	0	0				0								2	1	1	1	1	incons	0	0	1	2	1	0	1	0	0	0	0	0	upper	inconsistent	0		1	0	0
definite	65	0	White	NonHispanic	0		1	1	0	0	1	0	0				0								2	1	1	0	1	incons	0	0	1	1	0	0	0	0	0	1	0	1	diffuse	inconsistent	2	rll	1	0	0
definite	37	0	AA	NonHispanic	0		1	1	0	0	1	1	1	19	0	0	1	1	0	1	0	1	0	0	2	1	1	1	1	incons	0	0	1	6	1	1	1	1	1	1	0	1	upper	inconsistent	2		0
definite	61	0	White	NonHispanic	0		1	1	0	0	1	1	0				1	0	0	0	0	0	0	1	3	1	1	0	0	incons	0	0	1	2	0	1	1	0	0	0	0	0	diffuse	inconsistent	0	explant	1	1	1
definite	77	1	White	NonHispanic	1	4	1	1	0	0	1	1	1	20	0	0	1	1	0	1	1	0	1	0	3	1	1	0	1	incons	0	0	1	5	1	1	1	0	0	1	1	1	upper	inconsistent	2		1	0	0
definite	55	0	Hispanic	Hispanic	0		1	1	0	0	1	1	0				0	0							3	1	1	1	1	incons	0	0	1	4	1	1	1	0	0	1	0	1	upper	inconsistent	2		1	0	0
definite	62	0	White	NonHispanic	0		1	1	0	0	1	1	0				1	1	1	1	0	1	0	0	3	1	1	1	1	incons	0	0	1	5	1	1	0	0	1	1	1	1	upper	inconsistent	2	explant	1	0	1
high	71	0	White	NonHispanic	0		1	1	0	0	1	1	1	76	1	1	1	0	0	0	0	1	1		3	1	1	0	1	incons	0	0	1	4	1	1	0	1	0	1	0	1	upper	inconsistent	2		0
[truncated: 16 more columns]

## Sheet: 2+ antigen
HP_Dx_Prob	age_dx	male	race	ethn	smoke	PackYears	AntigenIdentified	AntigenAvian	AntigenMold	AntigenOther	AntigenTotal	Bronchdone	BALdone	BALLymph	bal_20	bal_30	TBBxdone	tbbx_dx	Granulomas	tbbx_gran	tbbx_airway	tbbx_inflam	tbbx_op	Tbbxother	hrct_fibrosis	hrct_retic	hrct_tract	hrct_honeycomb	hrct_expViews	hrct_uip_pattern	hrct_def	hrct_defposs	hrct_incon	incons_features	hrct_upper	hrct_pbv	hrct_ggo	hrct_nodul	hrct_cysts	hrct_mosaic	hrct_cons	hrct_AT	HRCT_Distribution	UIPcategoryconsensus	Scan_features_HP	Biopsy Site	SurgicalBiopsyDone	slb_dx	slb_uip
definite	51	0	White	NonHispanic	1	4	1	1	1	0	2	1	0				1	1	1	1	0	1	0	0	0	0	0	0	1	incons	0	0	1	3	0	0	1	1	0	1	0	1	diffuse	inconsistent	2		0
definite	50	0	White	NonHispanic	0		1	1	1	0	2	1	1	55	1	1	1	1	0	1	0	1	0	0	0	0	0	0	1	incons	0	0	1	2	0	0	1	0	0	1	0	1	diffuse	inconsistent	2		0
definite	32	1	Hispanic	Hispanic	0		1	1	1	0	2	1	1	80	1	1	1	1	1	1	0	1	0	0	0	0	0	0	1	incons	0	0	1	2	0	0	1	0	0	1	0	1	diffuse	inconsistent	2		0
definite	41	1	Asian	Asian	0		1	1	1	0	2	1	1	81	1	1	1	1	1	1	0	1	0	0	0	0	0	0	1	incons	0	0	1	3	0	1	1	0	0	1	0	1	diffuse	inconsistent	2		0
definite	58	0	White	NonHispanic	1	8	1	1	1	0	2	0	0				0								1	1	1	0	1	incons	0	0	1	1	0	0	0	0	0	1	0	1	diffuse	inconsistent	2	rul, rml, rll	1	0	0
definite	66	0	White	NonHispanic	1	2.5	1	1	1	0	2	0	0				0								1	1	1	1	1	incons	0	0	1	1	0	0	0	0	0	1	0	1	diffuse	inconsistent	2	lingula, lll	1	0	1
definite	56	1	White	NonHispanic	0		1	1	1	0	2	1	1	0	0	0	1	0							1	1	1	0	1	incons	0	0	1	4	1	1	1	0	0	1	0	1	upper	inconsistent	2	rml, rll	1	0	0
definite	74	1	White	NonHispanic	1	25	1	1	1	0	2	0	0				0								1	1	1	1	1	incons	0	0	1	1	0	0	0	0	0	1	0	1	diffuse	inconsistent	2	lul, lll	1	0	0
definite	63	0	White	NonHispanic	0		1	1	0	1	2	1	1	21	1	0	1	1	1	1	0	1	0		1	1	1	0	1	incons	0	0	1	4	1	1	1	0	0	1	0	1	upper	inconsistent	2		0
definite	60	0	White	NonHispanic	0		1	1	1	0	2	0	0				0								1	1	1	1	1	incons	0	0	1	2	0	0	1	0	0	1	0	1	diffuse	inconsistent	2		1		1
high	57	0	White	NonHispanic	1	30	1	1	1	0	2	0	0				1	0	0	0	0	1	0		1	1	0	0	1	incons	0	0	1	3	1	0	1	0	0	1	0	1	upper	inconsistent	1	rul, rll	1	0	0
definite	48	1	White	NonHispanic	1	28	1	1	1	0	2	0	0				0								1	1	1	1	1	incons	0	0	1	3	0	1	1	1	0	0	0	0	diffuse	inconsistent	2	lul,lll	1	0	1
definite	65	0	White	NonHispanic	0		1	1	1	0	2	0	0				0								1	1	0	0	1	incons	0	0	1	3	0	1	1	1	0	0	0	0	diffuse	inconsistent	2		1	0	0
definite	46	0	White	NonHispanic	0		1	1	1	0	2	1	1	89	1	1	1	0							1	0	1	0	1	incons	0	0	1	3	0	1	1	0	0	1	0	1	diffuse	inconsistent	2		1	0	0
definite	56	0	White	NonHispanic	0		1	1	1	0	2	1	1	14	0	0	1	1	1	1	1	0	0	0	2	1	1	0	1	incons	0	0	1	1	0	0	0	1	0	0	0	0	lower	inconsistent	1		0
definite	61	0	Asian	Asian	0		1	1	1	0	2	1	1	11	0	0	1	0	0	0	0	1	0	0	2	1	1	1	1	incons	0	0	1	1	0	0	0	0	0	1	0	1	diffuse	inconsistent	2		1	0	1
high	68	1	White	NonHispanic	1	15	1	1	1	0	2	1	1	10	0	0	1	0		0	0	0	0	0	2	1	1	0	1	incons	0	0	1	1	0	0	0	1	0	0	0	0	lower	inconsistent	1	LLL and LUL	1	0	1
high	70	1	White	NonHispanic	1	24	1	1	1	0	2	0	0				0								2	1	1	0	1	incons	0	0	1	2	0	0	1	0	0	1	0	1	lower	inconsistent	1		1	0	1
high	69	1	White	NonHispanic	1	10	1	1	0	1	2	1	0				1	0	0	0	0	0	0	0	2	1	1	0	1	incons	0	0	1	1	0	0	0	0	0	1	0	1	lower	inconsistent	1	explant	1	0	0
definite	65	0	White	NonHispanic	0		1	1	1	0	2	1	1	17	0	0	1	0	0	0	0	0	1	0	2	1	1	0	1	incons	0	0	1	0	0	0	0	0	0	0	0	0	lower	inconsistent	0	lul,lll	1	0	0
definite	61	0	White	NonHispanic	1	1.5	1	1	1	0	2	1	1	26	1	0	1	1	1	1	0	1	0	0	2	1	1	0	1	incons	0	0	1	1	0	0	0	1	0	0	0	0	diffuse	inconsistent	2		0
high	69	0	White	NonHispanic	0		1	1	1	0	2	1	1	44	1	1	1	0	0	0	0	0	1	0	2	1	1	0	1	incons	0	0	1	3	0	0	1	1	0	1	0	1	diffuse	inconsistent	2		0
definite	67	0	AA	NonHispanic	0		1	1	1	0	2	0	0				0								3	1	1	1	1	incons	0	0	1	3	0	1	1	0	0	1	0	1	diffuse	inconsistent	2	lul, lll	1	0	0
definite	41	0	White	NonHispanic	1	2.5	1	1	1	0	2	1	0				1	0	0	0	0	1	1	0	3	1	1	1	1	incons	0	0	1	2	1	1	0	0	0	0	0	0	upper	inconsistent	0		1	0	0
definite	71	0	White	NonHispanic	0		1	1	0	1	2	0	0				0								3	1	1	0	1	incons	0	0	1	4	1	1	1	0	0	1	0	1	upper	inconsistent	2		1	0	0
definite	64	1	White	NonHispanic	1	10	1	1	1	0	2	1	0				1	1	1	1	0	1	1	0	3	1	1	1	1	incons	0	0	1	1	0	1	0	0	0	0	0	0	lower	inconsistent	0		0
definite	70	1	White	NonHispanic	1	15	1	1	1	1	3	0	0				0								1	1	1	0	1	incons	0	0	1	4	1	1	1	0	0	1	0	1	upper	inconsistent	2	lul, lll	1	0	0
[truncated: 16 more columns]

## Sheet: Emphysema
Censor	CensorTimeMonths	Emphysema
0	62.3	0
1	18.2333	0
1	58.8667	0
1	16.1333	0
1	49.3	0
1	59.4333	0
0	37.9	0
0	16.0667	1
0	1.56667	0
0	51.0667	0
1	8.53333	1
1	73.7667	0
0	25.5333	0
0	16.8	0
0	37	0
0	42.6333	0
0	64.4333	0
1	29.9333	0
0	46.1	1
1	138.7	0
1	17.0667	0
0	13.9333	1
0	106	1
0	22.3333	1
0	71.7333	0
0	12.0667	0
0	18	0
0	70.4667	0
0	55.7	0
0	68.1333	0
1	27.3667	1
0	28.3	1
0	6.23333	0
0	42.6	0
0	42.7667	1
0	33.4333	0
0	17.5333	0
0	20.7667	0
1	23.0667	0
0	35.4	0
0	91.9333	0
1	36.0667	1
1	43.8667	1
1	50.0667	0
0	17.9	0
0	46.4333	0
1	59.4	1
0	34.7	0
1	56.8333	0
0	132.267	0
0	20.3	0
1	154.467	0
0	18.3	0
0	36.8667	1
1	116	0
0	153.133	0
0	52	0
0	4.2	0
1	16.1333	0
0	23.7667	0
0	41.2	0
0	75.9	0
0	10.1333	1
0	55.3667	0
0	14.9	0
0	158.5	1
0	9.06667	0
0	28.7667	1
0	35	0
0	62.2667	0
0	54.8	0
0	63.6667	0
1	64.7667	0
0	29.1	0
0	65.0667	0
0	26.5667	0
0	96.8333	0
1	55.8333	0
0	88.2333	0
1	67.6333	0
0	28.0667	0
0	31.1	0
0	23.8667	0
0	144.467	0
1	43.0667	0
0	12.2667	0
1	35.4333	0
0	207.1	0
1	10.6333	0
1	8.3	0
1	85.6333	1
0	164.6	1
0	106.833	1
0	55.2333	1
0	78.3333	0
0	36.7667	0
0	67.1333	0
1	13.9667	0
0	94.3667	0
0	64.9333	0
0	20.6333	0
0	26.3	0
0	29.7667	0
0	32.3667	0
0	6.23333	0
0	9.3	0
0	29.4667	0
0	28.5	0
1	49.7	1
1	134.8	0
0	76.1667	0
1	44.2667	1
0	120.9	0
0	18.1	0
0	4.6	0
0	126.367	0
0	230.8	0
0	95.1	1
0	66.5	0
0	17.7333	0
0	5.4	0
0	56.1333	0
0	46.9	0
1	49.9	0
0	3.46667	0
0	27.9667	0
0	39.2667	0
0	252.933	0
0	39.2333	0
0	29.5333	1
0	23.2	0
1	38.7333	0
1	74.3667	0
1	78	0
0	39.6667	0
0	1.2274	1
